# Supplementary material for: Functional Connectivity of Pain-Mediated Affect Regulation in Borderline Personality Disorder
Source: PLoS One. 2012 Mar 12;7(3):e33293. doi: 10.1371/journal.pone.0033293 (PMC3299768; doi:10.1371/journal.pone.0033293)
Supplement: Table S1 — Full Factorial Analysis PPI, left Amygdala, all significant effects. (XLS) [file pone.0033293.s001.xls]

## Sheet: Table S1
Table S1. Full Factorial Analysis PPI left Amygdala, all significant effects
			peak	peak	peak	peak
			p(FWE)	p(FDR)	p(unc)	quivZ	MNI
Effect	Brodmann Area	AAL					x	y	z
ME valence
	BA40	Inferior Parietal Lobule	0	0	0	6.706	-54	-39	42
	Putamen	Lentiform Nucleus	0	0	0	6.157	-27	-9	-3
	BA10	Superior Frontal Gyrus	0.01	0	0	4.928	-27	60	21
	BA10	Middle Frontal Gyrus	0.011	0	0	4.909	-33	48	15
	BA31	Paracentral Lobule	0	0	0	5.893	0	-30	48
	BA4	Precentral Gyrus	0	0	0	5.688	-27	-27	66
	BA4	Precentral Gyrus	0.001	0	0	5.362	-48	-15	54
	BA3	Postcentral Gyrus	0.002	0	0	5.339	-42	-21	54
	BA22	Superior Temporal Gyrus	0	0	0	5.653	60	-9	3
	BA40	Supramarginal Gyrus	0.003	0	0	5.204	57	-57	36
	BA18	Cuneus	0	0	0	5.641	-15	-72	12
	BA4	Precentral Gyrus	0	0	0	5.596	51	-18	42
	BA24	Cingulate Gyrus	0	0	0	5.594	3	0	51
	BA45	Inferior Frontal Gyrus	0.001	0	0	5.39	-60	12	24
	BA32	Anterior Cingulate	0.002	0	0	5.302	6	36	21
	BA7	Precuneus	0.005	0	0	5.107	12	-69	45
	Putamen	Lentiform Nucleus	0.005	0	0	5.09	-18	-3	15
	BA6	Middle Frontal Gyrus	0.007	0	0	5.009	-27	-12	48
	BA30	Parahippocampal Gyrus	0.007	0	0	5.008	24	-51	3
	BA22	Middle Temporal Gyrus	0.009	0	0	4.974	-63	-39	3
	BA10	Middle Frontal Gyrus	0.015	0	0	4.844	36	51	6
	BA10	Superior Frontal Gyrus	0.029	0	0	4.699	33	60	0
	BA5	Postcentral Gyrus	0.019	0	0	4.794	24	-42	66
ME temperature
	BA19	Cuneus	0	0	0	> 8	15	-93	18
	BA18	Lingual Gyrus	0	0	0	> 8	-3	-81	-3
	BA18	Cuneus	0	0	0	> 8	-9	-99	15
	Amygdala	Parahippocampal Gyrus	0	0	0	> 8	-21	-3	-18
	BA38	Superior Temporal Gyrus	0	0	0	7.758	-36	9	-18
	BA21	Superior Temporal Gyrus	0	0	0	6.585	51	3	-12
	BA47	Inferior Frontal Gyrus	0	0	0	6.51	39	18	-18
	BA32	Anterior Cingulate	0	0	0	6.13	3	48	0
	BA11	Medial Frontal Gyrus	0	0	0	5.624	-3	36	-12
	BA34	Subcallosal Gyrus	0	0	0	5.873	21	6	-15
	BA34	Parahippocampal Gyrus	0	0	0	5.779	12	-6	-18
	BA22	Superior Temporal Gyrus	0.001	0	0	5.505	54	-27	0
		Thalamus	0.008	0	0	4.992	-12	-33	12
IE group x temperature
	BA 24	Cingulate Gyrus	0.371	0.41	0	3.989	12	-21	42
IE group x valence x temperature
	Putamen	Lentiform Nucleus	0.768	0.87	0	3.644	24	-6	3
	BA 8	Middle Frontal Gyrus	0.782	0.87	0	3.63	30	15	48
