# Supplementary material for: Functional Connectivity of Pain-Mediated Affect Regulation in Borderline Personality Disorder
Source: PLoS One. 2012 Mar 12;7(3):e33293. doi: 10.1371/journal.pone.0033293 (PMC3299768; doi:10.1371/journal.pone.0033293)
Supplement: Table S2 — Full Factorial Analysis PPI, right Amygdala, all significant effects. (XLS) [file pone.0033293.s002.xls]

## Sheet: Table S2
Table S2. Full Factorial Analysis PPI right Amygdala, all significant effects
			peak	peak	peak	peak
			p(FWE)	p(FDR)	p(unc)	quivZ	MNI
Effect	Brodmann Area	AAL					x	y	z
ME valence
	BA18	Cuneus	0	0	0	6.185	-15	-72	12
	BA7	Precuneus	0	0	0	6.148	9	-78	42
	BA40	Inferior Parietal Lobule	0	0	0	6.106	-54	-39	39
	BA4	Precentral Gyrus	0	0	0	6.047	-30	-30	66
	BA42	Superior Temporal Gyrus	0	0	0	5.854	-60	-36	18
	Putamen	Lentiform Nucleus	0.001	0	0	5.392	-27	-6	-6
	BA24	Cingulate Gyrus	0	0	0	5.836	3	0	51
	BA40	Inferior Parietal Lobule	0.001	0	0	5.523	45	-60	42
	BA40	Supramarginal Gyrus	0.004	0	0	5.125	57	-57	36
	BA40	Inferior Parietal Lobule	0.011	0	0	4.918	48	-45	48
	BA31	Cingulate Gyrus	0.001	0	0	5.381	-6	-27	45
	BA31	Cingulate Gyrus	0.004	0	0	5.145	6	-30	42
	BA22	Superior Temporal Gyrus	0.003	0	0	5.188	63	-9	6
	BA21	Middle Temporal Gyrus	0.004	0	0	5.135	63	0	-3
	BA22	Superior Temporal Gyrus	0.007	0	0	5.007	60	9	-6
	BA4	Precentral Gyrus	0.006	0	0	5.045	48	-18	45
	BA6	Precentral Gyrus	0.012	0	0	4.899	36	-15	63
	BA10	Inferior Frontal Gyrus	0.008	0	0	5.002	-42	51	6
	BA32	Anterior Cingulate	0.009	0	0	4.971	6	48	-3
	BA24	Anterior Cingulate	0.017	0	0	4.829	-3	39	6
ME temperature
	BA19	Cuneus	0	0	0	> 8	18	-96	21
	BA18	Cuneus	0	0	0	> 8	-9	-99	15
	BA18	Lingual Gyrus	0	0	0	> 8	3	-84	0
	Amygdala	Parahippocampal Gyrus	0	0	0	> 8	18	-3	-21
	BA38	Superior Temporal Gyrus	0	0	0	7.602	36	6	-24
	BA28	Parahippocampal Gyrus	0	0	0	7.218	21	-18	-18
	BA38	Superior Temporal Gyrus	0	0	0	> 8	-45	3	-15
	Amygdala	Parahippocampal Gyrus	0	0	0	6.59	-21	-3	-21
	BA39	Middle Temporal Gyrus	0	0	0	6.188	51	-75	9
	BA19	Middle Occipital Gyrus	0	0	0	5.998	48	-75	0
	BA19	Middle Occipital Gyrus	0	0	0	6.039	-48	-78	3
	BA32	Anterior Cingulate	0	0	0	5.814	3	48	0
	BA11	Medial Frontal Gyrus	0.001	0	0	5.535	-3	39	-12
	BA6	Medial Frontal Gyrus	0.001	0	0	5.345	-3	-30	57
	BA21	Middle Temporal Gyrus	0.01	0	0	4.946	-60	-21	-9
IE group x valence
	BA 38	Superior Temporal Gyrus	0.923	1	0	3.465	-45	0	-9
IE group x temperature
	BA 31	Cingulate Gyrus	0.494	0.48	0	3.881	12	-27	39
