# Supplementary material for: Functional Connectivity of Pain-Mediated Affect Regulation in Borderline Personality Disorder
Source: PLoS One. 2012 Mar 12;7(3):e33293. doi: 10.1371/journal.pone.0033293 (PMC3299768; doi:10.1371/journal.pone.0033293)
Supplement: Table S4 — Full Factorial Analysis PPI, right Insula, all significant effects. (XLS) [file pone.0033293.s004.xls]

## Sheet: Table S4
Table S4. Full Factorial Analysis PPI right Insula, all significant effects
			peak	peak	peak	peak
			p(FWE)	p(FDR)	p(unc)	quivZ	MNI
Effect	Brodmann Area	AAL					x	y	z
ME valence
	BA39	Middle Temporal Gyrus	0	0	0	6.651	-57	-54	12
	BA40	Inferior Parietal Lobule	0	0	0	6.601	-54	-36	39
	BA13	Superior Temporal Gyrus	0	0	0	6.32	-57	-45	18
	BA46	Inferior Frontal Gyrus	0	0	0	5.95	-45	39	12
	BA10	Middle Frontal Gyrus	0.001	0	0	5.469	-36	45	15
	BA4	Precentral Gyrus	0	0	0	6.282	-24	-27	69
	BA37	Fusiform Gyrus	0	0	0	6.277	-39	-54	-18
	BA45	Inferior Frontal Gyrus	0	0	0	5.59	-39	21	6
	BA7	Precuneus	0	0	0	5.751	12	-78	42
	BA38	Superior Temporal Gyrus	0	0	0	5.682	51	-3	-12
		Insula	0.001	0	0	5.476	39	-15	0
	Putamen	Lentiform Nucleus	0	0	0	5.584	-18	9	3
	BA24	Cingulate Gyrus	0.001	0	0	5.556	6	0	48
	BA6	Superior Frontal Gyrus	0.003	0	0	5.245	3	-6	72
	BA3	Postcentral Gyrus	0.001	0	0	5.437	48	-21	45
	BA4	Precentral Gyrus	0.002	0	0	5.306	48	-15	57
	BA8	Superior Frontal Gyrus	0.002	0	0	5.357	-18	15	51
	BA34	Parahippocampal Gyrus	0.002	0	0	5.306	-21	3	-18
	Putamen	Lentiform Nucleus	0.002	0	0	5.284	-30	-9	-3
	BA18	Cuneus	0.002	0	0	5.267	18	-72	18
	BA6	Middle Frontal Gyrus	0.003	0	0	5.244	-24	-12	51
	BA31	Paracentral Lobule	0.003	0	0	5.235	0	-27	51
	BA22	Superior Temporal Gyrus	0.006	0	0	5.091	57	-42	9
	BA40	Sub-Gyral	0.008	0	0	5.02	-24	-42	60
	BA4	Precentral Gyrus	0.013	0	0	4.907	-30	-33	57
	BA5	Paracentral Lobule	0.009	0	0	4.99	12	-36	54
	BA18	Cuneus	0.011	0	0	4.946	0	-75	21
	BA32	Anterior Cingulate	0.017	0	0	4.852	9	42	-3
ME temperature
	BA19	Cuneus	0	0	0	> 8	15	-93	18
	BA18	Cuneus	0	0	0	> 8	-6	-96	15
	BA17	Lingual Gyrus	0	0	0	> 8	6	-90	0
	BA13	Insula	0	0	0	> 8	45	-3	0
	BA47	Inferior Frontal Gyrus	0	0	0	6.205	39	15	-15
	BA22	Superior Temporal Gyrus	0.006	0	0	5.063	54	-24	0
	BA13	Insula	0	0	0	7.082	-45	-6	0
	BA38	Superior Temporal Gyrus	0	0	0	7.059	-45	3	-12
	BA24	Anterior Cingulate	0.003	0	0	5.231	3	33	9
	BA32	Anterior Cingulate	0.003	0	0	5.201	3	48	0
IE group x temperature
	BA 6	Middle Frontal Gyrus	0.917	0.31	0	3.511	-36	-6	60
	BA 2	Postcentral Gyrus	0.926	0.31	0	3.496	42	-30	36
	Caudate Body	Nucleus Caudatus	0.933	0.31	0	3.484	-15	-3	15
	BA 6	Paracentral Lobule	0.978	0.31	0	3.363	3	-36	66
IE group x valence x temperature
		Caudate Nucleus	0.594	0.326	0	3.83	-15	3	12
	BA 31	Precuneus	0.668	0.326	0	3.77	12	-48	39
	BA 9	Middle Frontal Gyrus	0.786	0.326	0	3.67	42	12	42
