# Supplementary material for: Functional Connectivity of Pain-Mediated Affect Regulation in Borderline Personality Disorder
Source: PLoS One. 2012 Mar 12;7(3):e33293. doi: 10.1371/journal.pone.0033293 (PMC3299768; doi:10.1371/journal.pone.0033293)
Supplement: Table S5 — Full Factorial Analysis PPI, perigenual ACC, all significant effects. (XLS) [file pone.0033293.s005.xls]

## Sheet: Table S5
Table S5. Full Factorial Analysis PPI perigenual ACC, all significant effects
			peak	peak	peak	peak
			p(FWE)	p(FDR)	p(unc)	quivZ	MNI
Effect	Brodmann Area	AAL					x	y	z
ME valence
	BA 4	Precentral Gyrus	0	0	0	5.701	51	-18	42
	BA 19	Middle Temporal Gyrus	0	0	0	5.689	-42	-60	12
	BA 19	Middle Occipital Gyrus	0	0	0	5.681	-48	-72	3
	BA 39	Superior Temporal Gyrus	0.001	0	0	5.373	-51	-57	6
	BA 31	Precuneus	0	0	0	5.651	6	-51	36
	BA 7	Precuneus	0.003	0	0	5.214	-3	-54	39
	BA 9	Medial Frontal Gyrus	0.002	0	0	5.283	6	48	24
	BA 32	Anterior Cingulate	0.003	0	0	5.242	-3	48	3
	BA 7	Precuneus	0.003	0	0	5.189	6	-81	39
	BA 31	Paracentral Lobule	0.014	0	0	4.891	3	-33	48
	BA 4	Precentral Gyrus	0.018	0	0	4.835	45	-15	57
ME temperature
		Anterior Cingulate	0	0	0	> 8	0	42	3
	BA 18	Cuneus	0	0	0	> 8	18	-93	18
	BA 17	Lingual Gyrus	0	0	0	> 8	6	-87	0
	BA 18	Cuneus	0	0	0	> 8	-6	-96	12
	BA 45	Inferior Frontal Gyrus	0	0	0	5.731	-45	18	6
	BA 47	Inferior Frontal Gyrus	0.002	0	0	5.284	-39	15	-9
	BA 21	Middle Temporal Gyrus	0.007	0	0	5.049	-48	0	-18
	BA 21	NaN	0.009	0	0	4.978	-42	-12	-15
	BA 41	Superior Temporal Gyrus	0	0	0	5.648	54	-24	6
IE group x temperature
	BA 2	Postcentral Gyrus	0.408	0.13	0	3.982	42	-30	39
	BA 24	Cingulate Gyrus	0.418	0.13	0	3.972	12	-21	42
	BA 4	Paracentral Lobule	0.593	0.13	0	3.824	0	-39	66
	BA 4	Postcentral Gyrus	0.811	0.13	0	3.634	15	-39	63
	BA 5	Paracentral Lobule	0.88	0.13	0	3.556	-9	-42	60
	BA 4	Precentral Gyrus	0.707	0.13	0	3.73	-39	-21	42
	BA 6	Superior Frontal Gyrus	0.789	0.13	0	3.655	3	-6	72
	BA 6	Medial Frontal Gyrus	0.87	0.13	0	3.568	-12	-30	63
	BA 6	Medial Frontal Gyrus	0.983	0.13	0	3.334	-6	-21	72
		Culmen	0.946	0.13	0	3.449	-21	-48	-15
	BA 46	Middle Frontal Gyrus	0.974	0.13	0	3.372	-51	24	27
	BA 6	Middle Frontal Gyrus	0.98	0.13	0	3.347	-36	-3	57
IE group x valence x temperature
	BA 8	Middle Frontal Gyrus	0.774	1	0	3.67	30	12	42	0
