# Supplementary material for: Functional Connectivity of Pain-Mediated Affect Regulation in Borderline Personality Disorder
Source: PLoS One. 2012 Mar 12;7(3):e33293. doi: 10.1371/journal.pone.0033293 (PMC3299768; doi:10.1371/journal.pone.0033293)
Supplement: Table S6 — Full Factorial Analysis PPI, dorsal ACC, all significant effects. (XLS) [file pone.0033293.s006.xls]

## Sheet: Table S6
Table S6. Full Factorial Analysis PPI dorsal ACC, all significant effects
			peak	peak	peak	peak
			p(FWE)	p(FDR)	p(unc)	quivZ	MNI
Effect	Brodmann Area	AAL					x	y	z
ME valence
	BA 5	Postcentral Gyrus	0	0	0	6.066	36	-45	63
	BA 3	Postcentral Gyrus	0.001	0	0	5.563	18	-42	69
	BA 5	Postcentral Gyrus	0	0	0	5.897	-30	-42	66
	BA 4	Precentral Gyrus	0	0	0	5.641	-27	-30	69
	BA 40	Supramarginal Gyrus	0	0	0	5.895	-57	-39	33
	BA 2	Postcentral Gyrus	0.002	0	0	5.257	-57	-24	48
	BA 42	Superior Temporal Gyrus	0.003	0	0	5.204	-60	-36	18
	BA 40	Inferior Parietal Lobule	0	0	0	5.594	-51	-36	57
	BA 4	Precentral Gyrus	0.001	0	0	5.537	45	-15	57
	BA 6	Precentral Gyrus	0.004	0	0	5.177	36	-15	63
	BA 6	Middle Frontal Gyrus	0.002	0	0	5.274	-30	-9	45
	BA 8	Superior Frontal Gyrus	0.004	0	0	5.161	-18	15	51
	BA 37	Inferior Temporal Gyrus	0.005	0	0	5.123	-51	-69	0
	BA 37	Middle Temporal Gyrus	0.015	0	0	4.867	-39	-63	6
	BA 31	Paracentral Lobule	0.005	0	0	5.094	6	-33	45
	BA 31	Cingulate Gyrus	0.017	0	0	4.837	-6	-39	42
	BA 7	Precuneus	0.007	0	0	5.043	12	-81	45
	BA 41	Superior Temporal Gyrus	0.007	0	0	5.02	-57	-24	9
	BA 22	Superior Temporal Gyrus	0.008	0	0	5.009	-54	-15	6
	BA 40	Postcentral Gyrus	0.012	0	0	4.906	66	-30	21
	BA 21	Middle Temporal Gyrus	0.016	0	0	4.851	-60	-51	6
	BA 32	Anterior Cingulate	0.016	0	0	4.85	6	39	0
	BA 31	Cingulate Gyrus	0.017	0	0	4.834	12	-42	36
	BA 38	Superior Temporal Gyrus	0.023	0	0	4.761	-54	9	-12
	BA 4	Precentral Gyrus	0.028	0	0	4.717	51	-18	39
	BA 43	Precentral Gyrus	0.029	0	0	4.712	-63	-6	12
	BA 40	Inferior Parietal Lobule	0.038	0	0	4.646	57	-42	42
	BA 44	Inferior Frontal Gyrus	0.044	0	0	4.612	-54	9	27
	BA 22	Superior Temporal Gyrus	0.046	0	0	4.6	60	-12	3
	BA 40	Inferior Parietal Lobule	0.049	0	0	4.586	39	-42	51
ME temperature
	BA 19	Cuneus	0	0	0	Inf	15	-93	18
	BA 18	Cuneus	0	0	0	Inf	-9	-99	15
	BA 18	Lingual Gyrus	0	0	0	Inf	3	-84	-3
	BA 19	Middle Occipital Gyrus	0	0	0	6.75	-45	-81	6
	BA 32	Anterior Cingulate	0	0	0	5.649	3	51	0
	BA 31	Paracentral Lobule	0.001	0	0	5.4	3	-24	48
	BA 5	Paracentral Lobule	0.005	0	0	5.115	0	-33	54
	BA 37	Fusiform Gyrus	0.003	0	0	5.213	39	-51	-18
	BA 4	Precentral Gyrus	0.013	0	0	4.889	27	-27	54
	BA 21	Middle Temporal Gyrus	0.031	0	0	4.695	-60	-18	-6
	BA 31	Precuneus	0.036	0	0	4.662	-9	-57	33
	BA 31	Cingulate Gyrus	0.048	0	0	4.588	-3	-33	39
IE group x valence
	BA 47	Inferior Frontal Gyrus	0.55	1	0	3.85	-30	27	0
IE group x temperature
	BA 24	Cingulate Gyrus	0.697	0.23	0	3.729	-9	-3	51
	BA 31	Precuneus	0.724	0.23	0	3.706	18	-66	18
	BA 7	Precuneus	0.958	0.23	0	3.41	15	-75	33
	BA 4	Precentral Gyrus	0.899	0.23	0	3.52	-36	-21	42
	BA 19	Lingual Gyrus	0.922	0.23	0	3.485	15	-48	-3
IE group x valence x temperature
	Lateral Globus Pallidus	Lentiform Nucleus	0.54	0.72	0	3.859	-18	-3	9
	BA 8	Middle Frontal Gyrus	0.867	0.72	0	3.562	30	18	48
